# Supplementary material for: Mitochondrial DNA sequencing demonstrates clonality of peritoneal implants of borderline ovarian tumors
Source: Mol Cancer. 2017 Feb 27;16:47. doi: 10.1186/s12943-017-0614-y (PMC5327524; doi:10.1186/s12943-017-0614-y)
Supplement: Supplementary file 2 — Sample IDs of Borderline Ovarian Tumors, Peritoneal Implants and Non-Tumor tissue. Sequences of B1-B8 samples were submitted to the public database HmtDB (http://www.hmtdb.uniba.it), list of specimens and HmtDB identifiers are reported. Abbreviations: Borderline ovarian tumors (B); peritoneal implants (I); non-tumor tissue (N). (XLSX 9 kb) [file 12943_2017_614_MOESM2_ESM.xlsx]

## Sheet: SAMPLE AND HmtDB ID
Sample IDs of Borderline Ovarian Tumors, Peritoneal Implants and Non-Tumor tissue
Sample	HmtDB ID
B1B	PA_XX_XX_0727
B1I	PA_XX_XX_0728
B2B	PA_XX_XX_0729
B2I	PA_XX_XX_0730
B3B	PA_XX_XX_0731
B3I	PA_XX_XX_0732
B4B	PA_XX_XX_0733
B4I	PA_XX_XX_0734
B5B	PA_XX_XX_0735
B5I	PA_XX_XX_0736
B6B	PA_XX_XX_0737
B6I	PA_XX_XX_0738
B7B	PA_XX_XX_0739
B7I	PA_XX_XX_0740
B8B	PA_XX_XX_0741
B8I	PA_XX_XX_0742
B1N	XX_XX_7381
B2N	XX_XX_7382
B3N	XX_XX_7383
B4N	XX_XX_7384
B5N	XX_XX_7385
B6N	XX_XX_7386
B7N	XX_XX_7387
B8N	XX_XX_7388
